# Supplementary material for: From experience to intention: how rural tourscape fosters destination sustainability through flow experience and memory
Source: Front Psychol. 2026 Jun 3;17:1852245. doi: 10.3389/fpsyg.2026.1852245 (PMC13272051; doi:10.3389/fpsyg.2026.1852245)
Supplement: Supplementary file 1 [file Data_sheet_1.zip]

Archive with 6 entries (5 files):
- Supplementary files/Supplementary Files/
- Supplementary files/Supplementary Files/Dataset.xlsx
- Supplementary files/Supplementary Files/Measurement model.amw
- Supplementary files/Supplementary Files/Raw survey dataset.sav
- Supplementary files/Supplementary Files/Structural equation model.amw
- Supplementary files/═╝1─ú╨═.amw
