# Supplementary material for: From experience to intention: how rural tourscape fosters destination sustainability through flow experience and memory
Source: Front Psychol. 2026 Jun 3;17:1852245. doi: 10.3389/fpsyg.2026.1852245 (PMC13272051; doi:10.3389/fpsyg.2026.1852245)
Supplement: Supplementary file 1 [file Data_sheet_1.zip › Supplementary files/Supplementary Files/Dataset.xlsx]

## Sheet: Raw survey dataset
Gender	Age(years）	Education	NA1	NA2	NA3	NA4	NA5	AM1	AM2	AM3	AM4	HO1	HO2	HO3	HO4	FA1	FA2	FA3	FA4	AP1	AP2	AP3	FE1	FE2	FE3	FE4	ME1	ME2	ME3	RI1	RI2	RI3	RI4
1	1	1	3	3	3	3	3	4	4	4	4	5	5	5	5	5	5	4	5	3	3	3	4	4	4	3	4	4	4	4	3	3	3
1	1	1	3	3	3	3	3	3	3	3	3	3	3	3	3	4	5	4	4	4	4	4	3	3	3	3	4	3	4	4	4	4	4
1	2	1	4	3	4	4	4	4	3	4	3	3	3	3	3	4	3	4	4	4	3	4	5	3	4	3	3	5	3	4	4	4	3
1	2	1	3	3	3	2	3	3	3	3	3	3	3	3	3	4	3	4	3	4	4	4	3	3	3	3	5	3	3	3	3	3	5
1	2	1	3	3	3	3	3	3	3	3	3	5	3	3	5	5	5	5	5	4	4	4	5	3	5	5	5	5	5	5	5	5	5
1	2	1	4	4	4	3	3	3	3	3	4	4	2	2	2	4	5	4	5	4	4	3	2	3	2	2	4	4	4	5	5	1	4
1	2	1	4	4	4	4	4	5	5	5	5	4	4	4	4	4	5	4	4	4	4	3	4	5	5	5	3	4	3	5	4	5	3
1	2	1	3	3	3	3	3	4	5	4	5	4	4	4	4	4	4	4	3	5	5	3	3	3	3	4	3	3	3	2	3	2	2
2	2	1	3	4	4	3	4	2	3	2	2	4	3	3	3	3	3	3	3	5	5	5	5	5	3	3	4	3	4	5	4	4	5
2	2	1	3	4	4	4	4	1	1	1	1	4	3	2	4	4	4	4	4	3	4	4	3	3	2	2	1	1	1	1	1	1	1
2	2	1	3	3	3	4	3	3	3	3	3	3	3	3	3	5	3	5	5	4	5	4	4	3	3	3	3	3	3	3	4	4	4
2	2	1	4	3	4	4	4	4	3	4	3	3	3	3	3	4	3	4	4	4	3	4	3	3	3	3	3	5	3	4	4	4	4
2	2	1	3	3	3	4	3	4	4	4	3	3	3	3	3	4	3	5	5	5	5	5	5	4	4	4	4	4	3	4	3	3	3
2	2	1	1	1	1	1	1	2	2	2	2	2	2	2	2	2	2	2	2	1	1	1	1	1	1	1	4	4	4	3	3	3	3
2	2	1	2	2	2	3	3	2	4	4	4	4	4	4	4	5	5	3	5	4	3	3	2	2	2	3	2	2	2	1	1	1	1
2	2	1	4	3	3	3	3	3	3	1	2	3	2	2	3	4	4	4	4	5	5	5	3	5	4	4	4	4	4	5	5	5	4
1	3	1	4	3	3	3	3	3	3	4	3	3	3	3	4	4	4	4	4	5	5	3	5	5	5	3	5	5	5	5	5	5	5
1	3	1	3	3	3	2	2	2	1	1	1	3	3	3	3	4	4	4	4	5	4	4	5	5	5	4	3	4	4	4	4	4	3
1	3	1	5	5	5	5	5	1	1	1	1	5	5	5	5	5	5	3	5	5	5	5	5	5	5	5	2	2	2	1	1	1	1
1	3	1	4	4	4	4	4	3	3	3	3	4	3	3	4	5	5	5	5	1	1	1	5	5	4	4	5	5	5	5	4	5	5
1	3	1	1	1	1	1	1	1	1	1	1	2	1	1	1	1	1	1	2	1	1	1	1	2	1	1	3	3	4	2	1	1	1
2	3	1	4	4	3	4	4	3	3	3	3	4	4	4	4	4	3	5	5	4	4	4	5	4	4	4	4	4	4	4	3	4	4
2	3	1	3	4	4	3	4	2	3	2	2	4	3	3	3	4	4	4	4	5	5	5	5	5	3	3	3	5	3	5	5	5	4
2	3	1	3	3	3	3	3	4	4	4	4	4	4	4	4	4	5	4	4	3	3	2	5	5	5	5	4	4	4	4	4	4	4
2	3	1	4	3	3	4	3	3	3	3	3	3	3	3	3	4	5	5	5	5	5	5	5	5	5	5	3	3	3	5	5	5	5
2	3	1	3	3	3	3	3	3	3	4	1	3	3	2	4	4	4	3	4	5	4	4	5	5	5	5	5	5	5	5	5	5	5
2	3	1	3	3	3	4	3	2	3	4	3	3	3	3	3	4	4	4	4	4	5	5	5	5	5	5	5	5	5	5	5	5	5
2	3	1	4	3	3	3	3	4	4	4	4	3	3	3	3	4	4	3	4	1	5	5	5	5	1	5	5	5	5	5	5	5	5
2	3	1	4	3	4	4	3	4	3	4	3	4	4	4	4	4	4	4	4	5	4	3	5	5	3	4	4	4	4	4	4	4	4
1	4	1	3	3	4	3	3	3	3	3	3	3	3	3	3	5	3	5	5	5	5	4	3	5	4	3	3	3	3	5	5	5	3
1	4	1	2	2	2	2	2	4	4	4	4	4	4	4	4	4	5	4	5	4	3	2	4	4	3	4	3	4	3	3	3	3	3
2	4	1	4	4	4	3	4	4	4	4	4	4	4	4	4	4	5	4	4	3	4	4	3	3	3	3	4	4	5	5	5	5	5
2	4	1	4	4	4	4	4	4	4	4	4	4	4	4	4	5	3	4	5	4	3	3	5	5	5	5	3	3	3	4	4	4	4
2	4	1	3	4	5	3	5	3	3	3	3	3	3	2	3	4	4	4	4	3	3	3	3	5	3	4	3	3	4	4	3	3	3
2	4	1	4	3	3	4	3	5	5	5	5	2	2	1	2	4	4	3	4	3	5	5	5	5	5	5	3	3	5	3	4	4	4
2	4	1	2	2	2	4	4	4	4	4	4	1	4	4	4	4	4	4	4	5	5	5	5	5	5	5	1	1	1	5	4	5	5
1	1	2	3	4	3	4	3	4	3	3	3	3	3	3	3	4	4	4	4	3	5	3	4	3	4	4	3	3	3	5	5	1	1
1	1	2	4	4	4	4	4	4	4	4	3	4	4	4	3	4	4	4	4	3	4	3	4	3	3	4	4	4	4	4	4	4	4
1	1	2	4	4	4	4	4	4	4	4	4	4	4	4	4	4	4	4	4	4	4	4	5	5	5	4	4	4	4	4	5	5	4
1	1	2	3	3	3	4	3	3	3	3	3	3	3	4	3	4	4	3	4	5	5	5	5	5	5	5	3	3	3	5	5	5	5
2	1	2	1	3	3	3	3	2	3	3	3	3	3	3	3	2	2	2	2	5	5	5	3	1	1	1	2	2	2	1	1	1	1
2	1	2	1	1	1	1	1	3	2	2	2	4	3	4	3	2	2	2	2	4	5	5	1	1	1	1	4	1	4	4	4	4	4
2	1	2	4	4	4	4	4	2	4	4	4	3	3	3	3	5	5	5	4	4	4	4	5	4	4	5	4	4	4	1	1	1	1
2	1	2	2	2	3	3	2	3	3	3	3	1	1	1	1	1	1	1	1	5	5	5	3	1	3	3	2	2	2	3	3	3	3
2	1	2	4	3	3	3	3	3	5	5	5	2	2	2	2	4	4	4	4	5	5	5	5	5	3	3	3	3	5	3	4	4	4
2	1	2	1	1	2	1	1	1	1	1	1	1	1	1	3	1	1	1	1	2	1	2	1	1	1	1	1	1	2	1	1	1	1
2	1	2	4	4	4	4	4	3	3	3	3	3	3	3	4	4	4	4	4	4	4	4	4	4	4	4	4	5	5	5	5	5	5
2	1	2	4	4	4	4	4	4	3	4	4	4	4	4	4	4	4	4	4	1	1	1	4	4	4	4	5	5	5	5	4	5	5
2	1	2	4	3	3	3	3	3	3	4	4	4	4	4	3	5	5	5	5	5	1	5	3	4	4	4	4	4	4	5	5	5	4
2	1	2	3	3	3	3	3	3	3	4	3	3	3	3	4	5	5	5	5	4	4	4	5	4	4	5	4	4	4	4	4	4	4
1	2	2	4	4	4	4	4	2	3	3	3	3	3	3	3	4	4	4	4	4	5	5	5	5	5	5	5	5	5	5	5	5	5
1	2	2	4	4	4	3	4	3	3	4	4	3	3	4	4	4	4	4	4	5	5	5	3	5	3	5	5	5	5	5	5	5	5
1	2	2	3	3	2	4	2	3	4	3	3	3	2	2	3	4	4	4	4	4	4	4	4	4	4	4	3	4	4	4	4	4	4
1	2	2	4	4	4	3	4	3	3	4	4	3	3	3	4	4	4	3	4	4	4	4	5	5	5	5	5	5	5	5	5	5	5
1	2	2	4	4	4	3	4	3	3	3	3	3	3	4	3	5	5	4	5	3	4	4	5	5	5	5	5	5	5	5	4	5	4
1	2	2	4	4	4	1	4	4	4	4	4	4	4	4	4	4	4	4	4	5	5	3	5	5	5	4	5	5	5	5	5	5	5
1	2	2	1	1	1	1	1	4	3	4	4	3	3	3	4	2	4	4	4	3	3	3	1	1	1	1	3	4	4	1	1	1	1
1	2	2	4	4	4	4	4	1	4	4	4	5	5	5	5	4	4	4	4	5	5	5	5	5	3	4	5	5	5	5	1	1	5
1	2	2	3	3	3	4	4	4	4	4	3	5	5	5	4	3	3	3	3	5	5	4	5	5	5	5	5	5	1	1	5	5	5
1	2	2	4	4	3	4	3	3	3	3	3	4	4	3	4	4	4	4	4	5	5	5	4	5	3	3	3	4	3	3	3	3	3
1	2	2	3	3	3	3	4	3	3	3	3	3	3	3	3	5	3	5	5	5	5	5	3	3	3	3	3	3	3	3	4	4	3
1	2	2	5	5	5	5	5	3	3	3	3	3	3	4	3	4	4	4	4	5	3	5	5	5	3	5	5	5	5	5	5	5	5
1	2	2	4	3	4	4	4	3	4	4	4	1	5	3	5	5	4	5	4	2	2	2	5	5	5	5	5	5	5	5	5	5	5
1	2	2	2	2	2	3	3	2	2	2	1	5	3	3	5	4	4	4	4	4	4	4	5	5	4	5	5	5	5	3	3	3	3
1	2	2	4	4	4	4	4	3	4	4	4	4	4	3	4	5	5	4	5	5	5	5	3	5	3	5	5	5	5	4	3	3	3
1	2	2	4	4	4	4	4	3	3	4	4	4	4	4	4	5	5	5	5	1	1	1	4	4	4	4	3	3	3	4	1	4	4
1	2	2	3	3	3	3	3	4	3	4	3	3	3	4	4	5	5	3	5	5	5	5	5	4	4	5	4	4	4	4	4	4	4
1	2	2	3	3	3	3	3	4	3	4	4	4	3	3	4	4	4	4	4	3	5	5	2	2	3	3	5	3	3	3	3	3	3
1	2	2	3	4	3	3	4	3	2	3	3	4	4	4	4	3	5	3	4	4	4	4	3	5	3	3	5	5	5	5	5	5	5
1	2	2	3	4	3	3	4	3	3	3	2	4	3	3	3	5	3	5	4	2	2	2	3	4	4	3	3	3	3	4	4	4	3
2	2	2	4	4	4	1	4	2	4	3	3	3	3	4	4	4	4	5	4	5	5	5	3	4	3	4	4	4	4	5	5	5	5
2	2	2	4	3	4	4	1	3	3	4	3	4	3	4	3	4	4	4	4	3	4	3	4	4	4	4	4	4	4	4	3	4	4
2	2	2	1	4	4	4	4	3	4	4	4	4	4	4	4	4	4	4	4	4	5	4	4	4	4	4	5	5	5	4	4	4	4
2	2	2	3	3	3	3	3	3	3	3	2	3	3	5	3	5	5	5	5	5	4	5	4	5	4	5	3	3	3	4	4	4	4
2	2	2	3	4	3	4	4	3	3	3	2	4	3	4	4	5	3	5	4	2	2	2	3	4	4	4	3	3	3	4	4	4	4
2	2	2	1	5	5	5	1	1	1	1	1	2	2	3	1	3	5	3	5	3	4	4	5	5	3	5	1	5	1	4	4	5	4
2	2	2	5	5	5	5	5	1	3	3	3	5	3	3	5	5	5	3	5	4	3	4	5	3	3	3	5	5	5	5	1	5	5
2	2	2	4	4	4	3	4	4	3	4	4	4	4	3	4	4	4	4	4	4	4	4	3	4	3	3	4	4	4	2	2	2	2
2	2	2	4	4	4	4	4	3	3	4	4	4	4	4	4	4	4	4	4	2	2	2	4	4	4	4	5	5	5	5	4	5	4
2	2	2	3	3	3	3	3	3	3	3	3	3	3	4	3	4	4	4	4	3	3	3	4	5	4	5	3	5	5	5	3	3	3
2	2	2	1	1	1	5	1	4	3	4	4	4	4	3	3	1	1	1	1	5	5	5	1	1	3	1	3	1	4	4	4	4	4
2	2	2	4	4	4	4	4	2	4	4	4	3	3	3	4	4	5	4	5	5	5	5	4	5	4	4	4	4	4	4	3	4	3
2	2	2	2	2	2	3	2	2	4	4	4	2	2	5	2	5	5	3	5	3	5	5	2	2	2	2	3	3	3	1	1	1	1
2	2	2	3	3	3	4	3	4	3	4	4	3	3	3	3	5	4	5	5	5	5	3	5	5	3	3	3	3	3	4	3	3	4
2	2	2	3	4	4	4	3	2	3	2	2	5	5	5	5	4	4	4	4	4	4	5	5	5	3	3	5	5	5	5	4	5	5
2	2	2	3	3	3	4	3	4	4	4	4	4	4	4	4	4	4	4	4	3	3	3	3	4	2	2	3	3	3	4	4	4	2
2	2	2	4	4	4	3	4	4	5	4	4	5	1	5	5	4	4	4	4	3	3	3	4	5	3	3	3	4	3	4	3	4	4
2	2	2	4	4	3	3	3	3	3	3	3	4	4	4	4	4	4	4	4	4	5	4	4	5	3	3	3	4	3	3	3	3	3
2	2	2	3	3	3	4	3	4	4	4	3	4	4	3	4	4	4	3	4	3	3	3	3	3	3	3	4	4	5	5	5	5	5
2	2	2	3	3	3	4	4	3	3	4	3	4	4	5	3	4	4	4	4	5	5	5	5	5	5	5	5	5	5	4	4	5	5
2	2	2	4	4	5	3	3	2	4	5	5	4	4	3	5	5	4	4	4	5	5	5	3	3	3	3	5	5	5	3	3	3	3
2	2	2	5	5	5	5	5	4	4	4	4	5	4	4	5	4	4	5	4	4	4	4	3	3	4	3	3	3	3	5	5	5	5
2	2	2	3	3	3	3	3	4	3	4	3	3	3	4	3	5	4	4	4	4	4	4	2	2	2	2	3	3	3	2	2	2	2
2	2	2	2	2	2	2	2	4	4	4	4	2	2	2	2	2	2	2	2	5	5	5	2	2	2	2	3	3	3	1	1	1	1
2	2	2	4	4	4	4	4	4	3	4	3	3	3	3	3	1	1	1	1	3	3	3	1	1	3	1	1	3	1	2	2	2	2
1	3	2	4	4	4	4	4	1	1	1	1	3	5	3	3	5	5	3	4	4	5	5	5	4	3	4	5	5	5	1	5	1	5
1	3	2	2	2	2	2	2	3	3	3	3	3	3	4	3	5	4	3	4	2	4	4	4	3	4	4	3	3	3	5	5	5	5
1	3	2	4	4	4	4	4	3	3	3	3	5	3	3	3	4	3	3	4	1	1	1	4	4	3	4	5	1	5	4	4	4	4
1	3	2	2	2	2	2	2	2	2	2	2	1	1	1	1	1	1	1	1	2	2	2	2	2	3	3	1	1	1	3	3	3	3
1	3	2	4	4	4	4	4	3	4	3	3	3	3	3	3	5	5	5	5	5	5	5	4	5	3	3	5	3	3	4	5	5	3
1	3	2	4	4	4	4	4	1	3	3	3	3	3	3	3	4	4	4	4	4	4	4	5	5	3	4	5	5	5	5	5	5	5
1	3	2	3	4	4	4	4	3	2	2	2	2	2	2	3	4	3	4	4	3	3	3	3	3	3	3	3	3	3	2	2	2	2
1	3	2	3	3	3	3	3	2	3	3	2	3	2	2	3	5	4	5	4	3	3	3	5	5	5	5	2	2	2	4	4	4	4
1	3	2	4	4	4	4	4	3	4	4	4	4	4	4	4	5	3	5	5	2	2	2	3	3	3	3	3	3	3	4	4	4	3
1	3	2	3	3	3	3	3	3	3	3	2	3	3	3	3	5	5	5	5	4	4	4	4	5	5	4	3	3	3	4	4	4	3
1	3	2	5	5	5	5	5	2	3	3	3	3	3	3	3	4	3	4	4	3	3	3	4	4	4	4	5	5	5	4	4	4	5
1	3	2	5	5	5	5	5	3	3	4	2	4	2	2	3	5	3	5	5	3	3	3	3	3	3	3	3	3	3	3	3	3	3
1	3	2	4	3	4	3	3	4	4	4	4	3	4	4	3	4	4	4	4	5	5	3	3	3	3	3	3	3	3	3	3	3	3
1	3	2	3	3	3	2	2	3	3	3	3	3	3	3	3	4	4	4	4	5	5	2	4	5	5	4	3	5	5	5	3	3	3
1	3	2	3	3	2	4	4	3	3	3	3	3	3	3	3	4	4	4	4	5	5	2	5	5	5	3	5	5	5	1	5	5	5
1	3	2	4	4	4	3	3	2	3	4	4	4	4	4	4	4	4	4	4	5	5	3	5	5	5	4	5	5	5	5	2	2	2
2	3	2	3	4	4	3	3	3	3	3	3	3	3	3	3	4	3	4	4	3	4	3	3	4	4	4	5	5	5	5	5	5	5
2	3	2	3	4	3	3	3	3	3	3	4	3	3	3	3	4	5	5	5	3	4	4	3	3	3	3	3	4	3	4	3	3	4
2	3	2	4	3	3	3	3	3	3	3	3	3	3	3	3	4	4	4	4	5	5	5	3	3	3	3	3	4	3	4	3	3	3
2	3	2	4	4	4	4	4	2	3	2	3	2	3	3	3	4	4	4	4	5	3	5	3	3	3	3	3	3	3	3	3	3	3
1	4	2	4	4	4	4	4	2	3	4	4	3	3	3	4	4	4	4	4	3	3	3	3	5	4	5	5	5	5	5	5	5	5
1	4	2	3	3	3	3	3	3	3	3	3	3	3	3	3	4	5	4	5	5	5	5	4	4	5	3	4	3	3	4	2	3	3
1	4	2	3	3	3	3	3	4	3	4	4	3	4	3	4	4	4	3	4	4	4	3	4	4	4	4	3	3	3	3	3	3	3
1	1	3	4	4	4	4	4	3	4	3	3	3	3	3	3	5	5	4	5	5	5	5	4	5	4	4	5	3	3	4	5	5	5
1	1	3	3	3	4	4	4	3	3	4	4	4	4	3	3	4	4	3	4	3	4	4	3	4	3	4	3	3	3	4	4	4	4
1	1	3	3	3	3	4	3	4	3	4	4	3	3	3	3	4	4	3	4	5	5	5	2	2	2	3	5	3	3	3	3	3	3
1	1	3	1	1	1	1	1	4	3	3	3	2	2	2	2	4	4	4	4	2	2	2	1	1	1	1	1	1	1	4	4	4	4
1	1	3	4	4	4	4	4	1	1	1	1	1	1	1	1	5	5	5	5	2	2	2	1	1	1	1	1	1	1	3	3	3	3
1	1	3	4	4	3	4	4	3	3	3	3	4	4	4	4	5	5	5	5	3	3	3	4	3	3	4	4	4	4	4	4	4	4
1	1	3	3	3	3	3	3	4	4	4	4	3	3	3	3	4	4	4	1	5	5	5	3	4	4	3	5	3	5	4	3	4	4
1	1	3	4	3	3	3	4	3	3	3	3	3	3	3	3	4	3	4	4	4	4	3	4	4	4	4	4	4	4	3	3	3	3
1	1	3	1	1	1	1	1	3	3	3	3	1	1	1	1	3	3	4	3	1	1	1	1	1	1	1	2	2	2	3	3	3	3
1	1	3	4	4	4	4	4	3	3	4	4	3	3	3	3	4	5	4	4	4	4	4	4	4	4	3	4	4	4	3	5	5	5
1	1	3	3	3	3	3	3	2	3	3	3	3	3	3	3	4	5	4	4	3	3	3	3	3	3	3	3	5	3	1	5	5	5
1	1	3	4	3	3	3	4	3	3	3	3	3	3	3	3	4	5	4	4	3	3	3	3	3	3	3	5	5	5	4	4	1	1
1	1	3	3	2	3	2	3	4	3	3	3	3	3	3	3	2	2	2	2	2	3	4	2	2	2	3	3	4	3	3	3	3	3
1	1	3	4	4	4	4	4	5	5	5	5	2	2	2	2	5	3	5	5	1	1	1	5	5	5	3	5	5	5	5	3	5	1
1	1	3	3	4	3	4	3	2	3	3	3	4	3	4	3	5	5	4	5	4	4	3	3	4	3	3	3	4	3	3	3	3	3
1	1	3	1	2	1	2	1	4	3	3	3	2	2	2	2	2	2	2	2	2	2	2	1	1	1	1	2	2	2	3	3	3	3
1	1	3	4	3	3	3	4	3	3	3	3	2	3	2	3	4	3	4	4	2	2	2	4	4	4	4	4	5	4	3	4	3	3
1	1	3	3	3	3	3	3	3	3	3	3	3	3	3	3	4	5	4	4	3	3	3	3	3	3	3	5	1	5	4	3	4	4
1	1	3	4	3	4	3	4	2	3	3	3	3	3	3	3	5	3	4	5	4	3	4	3	4	3	3	4	5	4	4	4	4	4
1	1	3	3	3	3	3	3	4	3	4	4	3	3	3	3	4	4	4	4	3	4	3	4	4	4	4	4	4	4	5	4	4	5
1	1	3	3	3	3	3	3	3	3	3	3	3	3	3	3	4	4	4	4	4	4	4	4	3	3	4	4	4	4	3	3	4	3
1	1	3	5	1	5	5	5	4	3	4	4	5	5	5	5	4	4	4	4	4	5	4	5	5	5	5	4	4	4	5	5	5	5
1	1	3	3	3	1	3	3	3	3	3	3	3	3	3	3	3	3	3	3	5	5	5	3	3	3	3	5	1	5	4	4	4	4
1	1	3	3	4	4	4	3	3	3	3	3	3	3	3	3	4	5	5	1	3	4	3	3	4	3	3	4	4	4	3	4	3	3
1	1	3	3	4	4	3	3	3	4	3	3	3	3	3	3	4	1	4	4	4	3	3	4	5	3	3	3	3	3	4	3	3	4
1	1	3	3	3	3	3	3	3	3	3	3	3	3	4	4	4	5	3	3	5	5	1	5	5	3	3	5	5	5	1	1	1	1
1	1	3	3	4	4	4	3	3	3	3	3	3	3	3	3	4	4	3	3	3	4	4	4	4	3	3	5	5	5	3	4	2	3
1	1	3	3	3	3	3	3	3	3	3	3	3	3	3	3	4	4	4	4	5	5	4	3	3	4	4	4	3	4	3	2	3	3
1	1	3	5	5	5	5	5	5	5	5	5	1	3	3	3	4	4	4	4	5	5	5	5	5	3	3	5	4	5	4	3	3	4
1	1	3	3	3	3	4	3	4	3	4	4	3	3	3	3	4	4	4	4	5	5	5	5	5	4	4	3	4	3	5	5	5	5
1	1	3	2	3	4	4	4	3	3	3	3	2	3	3	3	4	5	4	4	3	3	3	4	4	3	3	4	4	5	5	4	3	4
1	1	3	3	3	4	4	4	5	3	5	3	4	4	4	4	4	4	3	5	3	5	5	5	5	5	5	3	4	4	5	5	5	5
1	1	3	4	4	3	3	3	4	3	3	3	4	4	3	4	4	4	4	4	4	4	4	4	5	4	5	3	3	3	4	5	5	5
1	1	3	1	1	1	1	1	1	1	1	1	4	4	4	3	4	4	4	4	5	5	5	4	1	1	4	4	4	4	4	4	4	4
1	1	3	4	3	4	4	3	3	4	3	3	3	3	3	3	4	4	4	4	4	4	4	5	5	3	3	4	4	4	5	5	5	5
1	1	3	4	4	4	4	4	2	2	2	2	3	4	3	4	4	4	4	4	4	4	4	3	3	3	2	2	2	2	1	1	1	1
1	1	3	3	3	4	4	3	4	3	3	3	4	4	4	4	3	3	3	3	5	5	5	4	3	2	3	4	4	4	4	5	5	4
1	1	3	3	3	4	4	3	5	3	4	4	3	3	3	3	4	4	4	4	2	2	2	3	4	3	4	3	3	3	4	4	4	3
1	1	3	3	3	3	3	3	3	3	3	3	3	3	3	3	4	5	4	4	5	5	3	5	5	5	3	4	4	4	3	3	3	3
1	1	3	3	4	5	5	3	3	3	4	3	3	3	3	3	4	4	3	4	5	5	3	5	5	5	4	3	3	3	3	3	3	3
1	1	3	4	4	4	4	3	4	5	3	4	5	5	5	5	4	4	4	4	5	5	4	5	5	5	3	1	5	5	5	5	5	5
1	1	3	2	3	2	3	2	4	4	3	3	2	2	2	3	4	5	4	4	3	3	3	3	4	3	3	4	3	4	5	4	4	4
1	1	3	4	3	4	3	4	4	3	4	4	3	3	3	4	4	5	4	4	5	3	5	4	3	4	3	5	4	1	3	3	3	3
1	1	3	4	4	4	4	4	3	3	3	3	3	3	3	3	4	4	4	4	4	4	4	3	5	3	3	3	4	3	4	3	3	3
1	1	3	5	5	5	5	5	5	3	5	5	5	5	5	5	4	4	4	4	5	5	5	5	5	5	5	5	5	5	4	3	4	4
1	1	3	3	3	3	3	3	5	5	5	4	3	3	3	4	4	4	4	4	4	3	4	3	3	3	3	4	4	4	5	4	3	3
1	1	3	3	3	3	3	3	4	4	4	4	3	3	3	3	4	4	4	4	2	3	2	4	3	3	4	4	4	4	3	3	3	3
1	1	3	3	3	3	2	3	5	5	5	4	3	4	3	4	4	4	4	4	4	3	4	5	4	4	5	5	5	5	4	4	4	4
1	1	3	4	4	4	4	4	5	5	5	4	4	4	4	4	4	4	4	4	3	3	3	5	4	4	5	5	5	5	5	5	5	5
1	1	3	3	3	3	3	3	4	3	4	3	3	3	3	3	4	4	4	4	5	3	5	4	4	4	4	4	4	4	4	3	4	4
1	1	3	3	3	3	3	3	3	3	3	3	3	3	3	3	4	4	4	4	5	4	5	4	4	4	4	3	3	3	4	4	4	4
1	1	3	3	3	3	3	3	3	3	3	3	3	3	3	3	4	4	4	4	5	5	5	4	4	4	4	4	4	4	3	3	3	3
1	1	3	3	4	3	4	3	3	3	3	3	2	2	2	2	4	4	4	4	5	5	5	5	3	3	5	3	5	3	4	4	5	4
1	1	3	4	4	4	3	4	3	3	4	4	4	4	4	4	3	3	3	3	3	3	4	3	3	3	3	3	3	3	4	4	1	4
1	1	3	3	3	3	3	3	2	3	3	3	3	3	3	3	3	3	4	3	3	3	3	3	3	3	3	4	3	4	4	1	5	5
1	1	3	4	4	4	4	4	3	3	4	2	4	2	4	3	4	4	4	4	3	4	4	3	4	3	3	3	3	3	3	4	4	4
1	1	3	4	3	3	3	4	3	3	3	3	3	4	4	3	4	3	5	4	4	4	3	4	4	4	3	3	3	3	3	3	3	3
1	1	3	4	5	5	5	4	4	3	4	2	4	2	4	3	4	4	4	4	5	5	4	5	5	5	3	3	4	3	4	4	4	4
1	1	3	3	4	4	4	3	3	2	2	2	3	3	3	3	4	4	4	4	2	2	2	2	2	2	4	3	5	3	5	5	4	4
1	1	3	1	1	1	1	1	1	1	1	1	1	1	1	1	1	1	1	2	1	1	1	2	1	1	1	1	1	2	1	1	1	1
1	1	3	4	3	3	3	4	3	3	3	3	3	3	3	3	4	3	4	4	3	4	3	4	4	4	4	4	3	4	4	3	3	3
1	1	3	5	5	5	5	5	1	5	5	5	5	5	5	5	5	5	4	5	4	4	4	5	5	5	5	5	5	5	5	5	5	5
1	1	3	4	4	3	4	4	3	3	3	4	4	4	4	4	4	4	4	4	3	3	3	2	3	3	2	5	3	5	3	3	3	3
1	1	3	3	3	4	3	3	5	3	5	5	2	3	2	3	4	4	4	4	5	4	5	4	5	5	4	4	4	4	5	4	4	4
1	1	3	3	4	4	4	3	3	3	3	3	3	3	3	3	4	4	4	4	5	4	5	5	3	3	5	5	4	5	4	5	5	4
1	1	3	3	3	4	3	3	4	4	4	4	5	5	5	5	5	5	5	5	5	4	5	5	5	5	5	3	4	3	1	1	1	1
1	1	3	4	4	1	4	4	4	4	4	4	5	5	5	5	4	4	4	4	5	5	5	5	4	4	5	4	5	4	4	3	4	4
1	1	3	3	3	3	3	3	5	5	5	5	3	3	3	3	3	4	4	4	4	4	4	5	5	5	5	4	4	4	5	5	5	5
1	1	3	3	3	3	3	3	3	3	3	3	3	3	3	3	4	4	4	4	4	3	4	4	5	5	4	3	5	3	5	4	4	5
1	1	3	3	3	3	3	3	4	3	4	4	4	4	4	4	3	3	3	3	3	3	3	5	3	3	4	1	5	5	1	1	1	1
1	1	3	3	3	3	4	3	3	3	3	3	3	3	3	3	4	5	5	1	4	4	4	3	4	4	4	3	4	3	5	5	5	5
1	1	3	1	1	1	1	1	1	1	1	1	1	2	1	1	1	1	1	1	1	2	1	1	1	1	1	1	1	1	1	2	1	1
1	1	3	5	5	5	5	5	3	4	3	3	3	3	3	3	4	5	5	5	5	5	5	5	5	5	5	5	4	3	1	1	1	1
1	1	3	3	3	4	4	4	3	4	3	4	3	4	4	4	4	4	5	5	5	5	5	5	5	5	5	4	4	4	5	5	5	5
1	1	3	3	3	3	3	3	4	5	4	5	4	4	4	4	4	4	3	3	3	3	3	5	3	5	5	2	1	4	2	3	2	3
1	1	3	4	4	4	4	4	3	3	3	3	3	3	3	3	4	4	4	4	5	5	5	4	4	4	4	4	4	4	4	4	4	4
1	1	3	3	3	3	3	3	3	4	3	4	3	3	4	3	4	4	3	3	3	3	3	5	4	4	4	3	4	5	5	4	4	1
1	1	3	3	3	3	4	3	3	3	3	3	3	3	3	3	4	4	3	3	3	5	4	3	5	5	5	3	4	2	4	3	5	3
1	1	3	4	4	3	4	3	4	3	4	4	3	3	4	4	4	4	4	3	4	4	4	5	5	5	5	2	4	4	4	4	4	4
1	1	3	2	2	2	2	2	4	4	4	4	4	4	5	4	2	2	2	2	2	2	2	2	2	2	2	4	4	4	3	3	3	3
1	1	3	3	3	3	4	3	2	3	3	3	3	3	3	3	3	3	3	3	3	5	5	5	5	5	5	5	5	5	5	5	5	5
1	1	3	3	3	3	4	3	3	3	3	3	3	3	4	3	5	5	3	5	5	5	5	4	4	4	4	4	3	3	4	2	3	2
1	1	3	4	3	4	4	4	2	2	2	2	3	3	3	3	4	4	4	4	4	4	4	3	3	3	3	3	3	3	3	3	3	3
1	1	3	4	3	3	3	3	2	3	4	3	3	3	3	4	4	4	4	4	3	3	3	3	3	3	3	5	3	3	5	5	5	5
1	1	3	4	4	4	4	4	3	4	4	4	4	4	3	4	4	4	4	4	5	5	5	5	5	5	5	5	5	5	5	5	5	5
1	1	3	4	4	4	4	4	2	3	4	4	4	4	2	4	4	5	4	4	1	1	1	5	5	5	5	5	5	2	5	5	5	5
1	1	3	3	3	3	4	3	2	3	4	1	5	5	5	5	4	4	3	4	1	5	5	3	4	4	3	3	3	3	4	3	4	3
1	1	3	4	4	4	3	4	4	4	4	4	3	3	3	3	4	4	4	4	5	5	5	5	3	5	3	5	5	5	5	5	5	5
1	1	3	3	4	3	3	4	3	3	3	4	3	2	3	3	4	4	3	4	5	3	3	5	3	3	3	5	5	5	5	5	5	5
1	1	3	3	3	3	3	3	2	4	4	3	5	5	3	5	3	3	3	3	5	3	3	5	5	5	5	5	5	5	1	5	5	5
1	1	3	3	4	4	3	4	3	3	3	3	4	3	3	4	4	4	3	4	5	5	5	5	5	5	5	4	4	4	5	5	5	5
1	1	3	4	4	4	3	4	2	4	4	1	3	3	3	4	4	4	4	4	5	5	5	5	4	4	4	3	3	3	4	4	4	4
1	1	3	3	3	3	3	3	3	5	3	5	5	5	4	5	4	4	4	4	5	5	5	5	5	5	5	5	5	5	5	5	5	5
1	1	3	3	3	3	3	3	3	5	3	5	3	2	3	4	4	4	4	4	1	1	1	5	3	3	3	3	3	3	3	3	3	3
1	1	3	2	2	2	4	4	2	4	4	4	3	3	3	3	5	5	4	5	4	4	4	2	2	2	2	3	3	3	4	3	3	3
1	1	3	3	3	3	3	3	3	4	4	4	3	4	4	3	3	3	5	3	3	3	3	5	4	5	5	5	5	5	4	3	4	4
1	1	3	4	3	3	3	3	2	3	4	4	4	4	3	4	5	5	5	5	5	5	5	3	4	5	4	4	4	4	5	5	5	5
1	1	3	2	3	1	1	1	3	3	3	3	3	4	4	3	2	2	2	2	5	5	1	1	4	1	1	4	4	4	4	4	4	4
2	1	3	3	3	3	3	3	3	3	3	3	3	3	3	3	5	5	5	5	5	3	5	4	4	4	3	4	3	4	5	5	5	5
2	1	3	5	5	5	5	5	3	3	3	3	3	3	3	3	4	4	4	4	5	5	5	5	5	5	4	4	5	4	5	5	5	5
2	1	3	4	4	4	3	4	3	3	3	3	5	5	5	5	4	3	5	5	5	5	3	5	5	4	4	5	1	5	5	5	5	5
2	1	3	3	3	3	3	3	4	3	4	4	3	3	3	3	4	4	4	4	3	3	3	5	5	3	3	4	4	4	5	5	5	5
2	1	3	1	1	1	1	1	3	3	3	3	2	2	2	2	1	1	1	1	3	3	3	1	1	1	1	3	3	3	4	4	4	4
2	1	3	4	3	3	3	3	3	3	3	3	3	3	3	3	4	4	5	5	3	3	3	3	3	3	3	3	3	3	2	2	2	2
2	1	3	4	4	4	2	4	3	4	3	3	3	3	3	3	4	4	4	4	4	5	5	4	4	4	4	3	4	4	3	3	3	3
2	1	3	2	2	2	1	2	1	1	1	3	2	2	3	2	4	3	3	3	5	5	5	2	2	2	2	4	3	3	1	1	1	1
2	1	3	3	3	3	3	3	3	4	4	1	4	4	3	4	5	3	3	3	2	2	2	3	5	4	3	3	3	3	5	5	5	4
2	1	3	4	4	4	3	3	3	4	4	4	3	4	4	3	4	4	4	4	5	5	5	4	4	3	4	3	3	3	4	4	4	4
2	1	3	5	5	5	5	5	2	3	3	3	3	3	3	3	5	5	5	5	2	4	2	3	3	3	4	4	4	4	3	4	3	3
2	1	3	4	3	3	3	3	3	4	3	3	3	3	3	4	5	5	5	5	4	4	4	3	4	3	3	3	3	3	4	4	4	3
2	1	3	3	3	3	3	3	3	3	3	3	3	3	3	3	5	5	5	4	5	5	5	4	3	4	4	4	4	4	3	3	3	4
2	1	3	2	2	2	3	2	3	3	3	3	2	2	2	2	4	3	4	3	3	4	4	2	2	2	2	5	5	5	3	3	3	5
2	1	3	3	3	3	4	4	3	3	3	3	3	3	3	3	5	5	5	5	3	2	3	5	4	5	5	5	5	5	4	5	1	5
2	1	3	5	5	5	5	5	3	5	3	3	3	3	3	3	3	3	3	3	5	5	5	3	3	3	3	3	3	3	4	3	5	4
2	1	3	4	4	4	4	4	2	3	3	3	3	3	3	3	4	4	3	4	5	5	5	5	3	3	3	5	5	5	5	4	4	4
2	1	3	4	4	4	4	4	3	4	3	3	3	3	3	4	4	4	4	4	3	5	3	3	4	5	3	4	4	4	5	5	5	5
2	1	3	1	1	2	1	1	1	2	1	1	1	2	1	1	1	2	1	1	1	1	2	1	1	1	2	1	1	1	1	2	1	1
2	1	3	4	4	4	4	4	3	3	3	3	4	4	4	4	4	4	4	4	4	4	4	5	3	3	2	4	4	4	4	4	5	4
2	1	3	4	4	4	4	4	2	3	3	4	3	3	3	3	4	4	4	4	5	5	5	5	5	4	3	3	3	5	5	4	5	4
2	1	3	4	4	4	4	4	3	4	4	4	5	5	4	5	4	5	4	4	5	5	5	4	4	3	3	2	2	2	1	1	1	1
2	1	3	3	3	3	3	3	3	3	3	3	3	3	3	3	4	4	4	4	1	2	2	5	5	3	3	3	3	3	5	3	5	3
2	1	3	4	3	3	3	3	3	3	4	3	3	3	3	3	4	4	4	4	3	3	3	5	5	3	3	3	3	3	5	4	5	5
2	1	3	3	3	3	3	3	2	3	3	3	3	3	3	3	4	4	4	4	2	2	2	5	5	4	2	4	4	4	3	3	3	4
2	1	3	4	4	4	4	4	3	3	3	3	4	3	3	4	3	3	3	3	1	1	1	5	5	4	3	5	5	5	5	5	5	5
2	1	3	2	2	2	2	2	4	4	4	4	3	3	3	3	5	4	5	3	3	3	3	2	2	2	2	5	5	5	2	2	2	2
2	1	3	3	3	3	3	3	3	3	3	3	3	3	3	3	5	5	5	5	4	4	4	5	4	5	5	3	3	3	5	5	5	4
2	1	3	3	3	3	3	3	4	4	4	4	3	5	5	3	4	4	4	4	4	4	4	2	2	2	2	3	3	3	2	2	2	2
2	1	3	4	4	4	4	4	3	3	3	3	4	4	4	4	4	4	4	4	3	3	3	5	5	5	5	1	5	5	5	5	5	5
2	1	3	4	4	4	4	4	3	3	3	3	4	3	3	3	3	5	3	4	5	3	3	2	4	4	2	4	4	4	3	3	3	4
2	1	3	3	5	3	5	5	1	1	1	1	3	3	3	3	4	4	4	4	3	4	4	3	5	5	3	3	3	3	3	3	3	3
2	1	3	1	1	1	1	1	2	2	2	2	2	2	2	2	1	1	1	1	3	3	3	1	1	1	1	2	2	2	1	1	1	1
2	1	3	4	4	4	4	4	3	4	3	3	4	4	4	4	4	4	4	4	5	5	5	3	4	3	3	4	4	4	5	5	5	4
2	1	3	3	3	3	3	3	3	4	4	4	3	3	3	4	4	5	4	5	5	5	5	4	5	4	5	4	4	4	4	3	4	4
2	1	3	2	2	2	2	2	2	1	1	3	2	2	2	2	4	3	4	3	5	5	5	2	2	2	2	4	3	3	1	1	1	1
2	1	3	3	3	3	3	3	2	1	4	4	3	3	3	4	4	4	4	4	4	4	3	4	5	3	3	2	2	2	1	1	1	1
2	1	3	3	4	3	3	3	3	3	3	4	3	5	5	5	4	4	3	4	5	5	5	5	3	2	3	5	5	5	1	5	5	5
2	1	3	1	1	1	1	1	1	1	1	1	1	1	1	3	1	1	1	1	1	2	2	1	1	2	1	2	1	1	1	1	1	1
2	1	3	4	4	4	4	4	4	3	4	3	2	3	3	3	5	5	5	5	5	4	3	4	5	3	3	3	4	4	4	4	3	3
2	1	3	3	5	5	5	5	1	1	1	1	5	5	5	5	5	5	5	5	5	5	3	5	5	5	5	1	5	5	1	1	1	1
2	1	3	4	4	4	5	5	4	3	4	4	4	4	4	4	4	5	4	4	5	4	3	5	4	3	3	5	5	5	4	5	5	5
2	1	3	4	3	4	4	3	2	3	2	3	3	3	3	3	4	5	4	3	5	3	2	3	3	3	3	3	3	3	3	3	3	3
2	1	3	2	2	2	2	2	1	1	1	1	1	1	1	1	2	2	2	2	5	4	3	1	1	1	1	2	2	2	4	4	4	4
2	1	3	3	3	3	3	3	2	3	3	3	3	3	3	3	4	4	4	4	5	5	5	5	5	3	3	2	2	2	1	1	1	1
2	1	3	4	4	4	4	4	2	3	4	4	2	4	4	3	4	4	4	4	5	4	4	3	4	4	4	4	4	4	2	2	2	2
2	1	3	1	1	1	1	5	1	2	1	1	1	1	1	1	1	1	1	1	1	1	1	2	1	1	2	1	1	1	1	1	1	2
2	1	3	4	4	4	4	4	3	4	4	4	4	4	4	4	4	4	4	4	5	5	5	4	5	4	5	4	4	4	4	3	3	3
2	1	3	3	3	2	4	2	2	3	3	3	3	3	3	3	4	4	3	4	4	5	5	5	5	5	5	5	5	5	5	5	5	5
2	1	3	5	5	4	4	5	1	1	1	1	3	3	3	3	3	3	3	3	4	5	5	5	5	5	5	3	4	4	4	4	4	4
2	1	3	4	4	4	3	4	2	2	2	2	3	3	3	4	4	4	4	4	3	4	4	3	3	3	3	3	3	3	3	3	3	3
2	1	3	3	3	4	4	4	3	3	4	1	4	4	4	3	5	5	5	5	5	5	5	5	5	5	5	5	5	5	5	5	5	5
2	1	3	3	3	3	3	3	3	3	4	4	3	3	4	3	4	4	4	4	1	5	5	4	5	5	5	4	4	4	3	3	3	3
2	1	3	1	5	5	5	5	2	3	3	3	5	3	4	5	5	5	3	5	5	5	5	5	3	5	3	5	5	5	5	5	5	5
2	1	3	3	3	3	3	3	3	3	3	3	3	3	3	3	4	4	3	4	5	3	3	5	3	3	3	1	5	5	5	4	4	4
2	1	3	3	3	3	4	4	3	3	3	3	3	3	3	3	5	4	4	4	5	3	3	5	4	3	4	1	5	5	5	5	5	5
2	1	3	4	4	1	4	4	3	4	2	4	3	4	4	3	4	4	4	4	4	4	4	4	4	4	4	4	4	4	4	3	3	3
2	1	3	4	4	3	2	2	2	4	4	4	4	4	4	4	4	4	4	4	4	4	4	5	5	5	5	3	3	3	3	3	3	3
2	1	3	4	4	3	4	4	3	3	4	5	4	2	3	4	4	4	4	4	5	5	5	3	4	4	4	4	4	4	4	4	4	4
2	1	3	4	3	4	3	3	3	3	4	3	4	4	4	4	4	4	4	4	3	4	3	5	5	3	5	4	4	4	4	4	4	4
2	1	3	4	3	4	2	2	2	4	3	3	5	5	3	5	4	4	4	4	3	3	3	5	5	3	5	4	4	4	5	5	5	5
2	1	3	4	3	4	2	2	3	3	3	3	3	3	3	3	4	4	5	4	5	5	5	4	4	4	5	4	4	4	4	4	4	4
2	1	3	3	3	3	4	4	2	3	3	3	3	3	3	3	4	4	5	4	5	5	5	4	4	4	4	3	3	3	4	4	4	4
2	1	3	1	1	1	1	1	4	4	4	4	3	3	3	3	1	1	1	1	4	5	4	1	1	1	1	2	2	2	1	1	1	1
2	1	3	4	5	5	5	5	3	4	3	4	4	4	4	3	4	5	4	4	3	3	3	5	5	5	5	4	4	4	4	4	4	4
2	1	3	3	2	2	2	2	2	3	4	4	3	3	2	3	4	4	4	4	3	3	3	5	5	5	5	5	5	5	5	5	5	5
2	1	3	3	3	3	3	3	2	3	3	3	3	3	3	3	3	3	5	3	5	4	5	5	5	4	5	5	5	5	5	5	1	5
2	1	3	4	4	4	4	4	3	3	3	3	4	4	3	4	5	5	3	5	5	5	5	5	4	3	5	5	5	5	4	4	5	1
2	1	3	3	3	4	4	4	3	3	3	3	4	4	4	4	3	3	5	3	5	5	5	4	3	4	5	4	4	4	4	5	5	5
2	1	3	4	4	4	4	4	4	4	4	4	3	4	4	3	3	3	3	3	5	5	5	2	2	3	2	3	3	4	2	2	2	2
2	1	3	3	3	3	3	3	2	4	4	4	3	5	3	3	3	3	3	3	3	4	4	2	2	3	2	3	3	3	2	2	3	3
2	1	3	3	4	3	3	4	3	2	3	3	5	4	2	5	3	5	4	4	3	3	3	3	5	3	3	5	5	5	5	5	5	5
2	1	3	4	4	4	3	3	3	3	3	3	4	5	3	4	4	4	3	4	3	5	5	5	5	3	5	5	5	5	5	5	5	5
2	1	3	3	3	3	4	4	3	3	3	2	1	1	1	1	5	4	5	4	1	1	1	5	5	4	5	3	1	1	4	4	4	4
2	1	3	4	4	4	3	3	3	3	3	3	4	4	4	3	3	5	5	4	4	4	4	2	4	4	4	4	4	4	3	3	3	3
2	1	3	3	5	5	5	5	3	1	1	1	3	3	3	3	4	4	3	4	3	3	3	3	5	3	5	3	3	3	3	3	3	3
2	1	3	1	3	3	3	3	3	3	3	3	3	3	3	3	3	5	4	5	5	5	5	3	3	3	3	1	1	1	4	3	3	3
2	1	3	2	2	2	2	2	1	1	1	1	3	3	4	3	5	4	3	5	3	3	3	2	2	4	2	3	3	3	5	5	5	5
2	1	3	1	1	1	3	1	2	3	3	3	3	3	4	4	1	1	1	1	4	4	4	1	1	1	3	4	4	1	1	1	1	1
2	1	3	3	3	3	3	3	3	3	3	3	3	3	3	3	4	3	3	3	5	4	4	3	3	4	3	1	3	3	3	3	3	3
2	1	3	3	3	3	3	3	2	3	3	3	3	3	3	3	4	4	4	4	2	2	2	5	5	4	3	3	3	3	5	5	5	5
2	1	3	3	4	5	5	4	3	3	3	3	3	3	3	3	4	4	4	4	4	4	4	3	5	4	3	3	3	4	4	3	3	3
2	1	3	3	3	3	3	3	4	3	4	4	3	3	3	3	3	3	3	3	3	3	3	3	5	5	5	4	4	4	3	3	3	4
2	1	3	4	4	4	4	4	4	4	4	4	2	3	3	3	3	3	3	4	4	4	4	3	3	2	3	3	3	3	3	3	3	3
2	1	3	4	5	4	3	5	3	3	3	3	3	3	3	3	5	4	5	4	4	4	4	5	5	4	5	4	4	4	4	4	5	4
2	1	3	4	3	3	3	3	4	4	4	4	3	3	3	3	4	4	4	4	4	5	5	5	5	5	5	5	5	5	5	5	5	5
2	1	3	3	3	3	3	3	3	4	4	4	3	3	3	3	4	4	4	4	5	3	3	5	3	5	5	5	5	5	3	4	5	5
2	1	3	3	3	3	3	3	3	3	3	3	3	3	3	3	4	4	4	4	5	5	5	5	3	5	5	5	5	5	5	4	4	5
2	1	3	3	3	3	3	4	2	3	3	3	3	3	3	3	5	4	5	4	4	5	3	5	4	3	5	1	5	5	5	5	5	5
2	1	3	4	4	4	4	4	4	4	4	4	3	3	3	4	4	4	4	4	5	5	2	5	5	5	5	5	1	5	1	5	1	5
2	1	3	4	3	3	3	3	4	3	4	3	3	3	3	4	4	4	4	4	5	5	2	3	3	3	3	5	3	3	5	1	5	5
2	1	3	3	3	3	3	4	3	4	4	1	4	4	4	4	5	3	5	3	1	1	1	3	5	4	3	2	2	2	1	1	1	1
1	2	3	3	3	3	4	4	2	4	3	3	4	4	4	3	4	4	4	4	5	5	5	2	2	3	2	4	4	4	4	4	4	4
1	2	3	2	1	1	2	2	3	3	4	3	2	2	4	2	1	1	1	1	1	1	1	1	1	1	1	2	2	2	2	2	2	2
1	2	3	3	3	3	3	3	4	3	4	4	3	3	3	3	3	3	5	3	5	4	5	3	5	3	5	4	4	4	3	3	3	3
1	2	3	4	3	3	3	3	4	4	3	3	3	3	4	4	5	5	3	5	5	4	5	3	4	3	3	3	3	3	4	4	4	4
1	2	3	4	4	4	4	4	4	4	4	4	2	3	4	3	3	3	5	4	4	4	4	3	3	4	3	3	3	3	3	3	3	3
1	2	3	3	3	3	3	3	2	3	3	3	3	3	3	3	5	5	4	5	5	4	5	5	4	4	5	3	3	3	5	5	5	5
1	2	3	3	3	3	3	3	2	3	3	3	4	3	3	4	5	4	4	4	3	4	3	5	5	3	4	4	4	4	4	4	5	5
1	2	3	1	1	1	1	1	3	3	3	3	4	4	3	3	2	2	2	2	5	5	4	1	1	1	4	4	1	4	4	4	4	4
1	2	3	3	3	3	3	3	3	3	3	3	3	4	3	3	5	5	3	4	3	5	5	4	3	5	4	4	4	4	3	3	3	3
1	2	3	5	5	5	5	5	3	3	4	2	4	2	3	3	5	3	4	5	2	2	2	3	3	2	2	3	3	3	3	3	3	3
1	2	3	4	3	3	3	3	3	4	4	4	3	3	3	3	4	4	3	4	4	3	4	5	5	4	4	5	5	5	5	5	1	5
1	2	3	3	3	3	3	3	3	3	3	3	3	3	3	3	5	4	4	4	3	5	5	5	4	3	3	1	5	5	5	5	5	5
1	2	3	2	2	2	2	2	3	3	3	4	4	4	4	4	3	3	3	3	5	5	5	2	3	2	2	4	4	4	5	5	1	5
1	2	3	4	4	4	4	4	4	4	4	4	4	4	4	4	5	5	5	5	2	2	4	5	5	3	3	3	3	3	4	4	4	4
1	2	3	4	4	4	4	4	4	4	4	4	4	4	4	4	4	4	4	3	4	4	4	4	3	3	3	3	3	5	3	3	3	3
1	2	3	4	4	4	4	4	4	3	3	4	3	3	3	3	4	4	4	4	3	3	3	4	4	3	3	4	3	3	5	5	5	3
1	2	3	4	4	4	4	4	4	3	4	4	3	3	3	4	4	4	4	4	4	4	4	3	3	4	4	4	4	3	3	4	4	4
1	2	3	5	5	5	5	5	3	3	3	3	3	3	3	3	4	4	4	4	2	2	2	5	5	4	4	4	5	4	5	5	5	5
1	2	3	3	3	3	3	3	3	3	3	3	3	4	4	3	3	4	3	3	5	3	3	5	5	3	3	5	3	3	5	5	5	3
1	2	3	1	1	1	1	1	3	3	3	3	3	3	3	3	2	2	2	2	1	1	2	1	2	1	1	5	5	5	1	1	2	1
1	2	3	2	2	2	2	2	2	2	2	2	3	3	3	3	5	4	5	5	4	3	3	2	2	2	2	3	3	3	5	5	5	3
1	2	3	5	5	5	5	5	3	3	3	3	3	3	3	3	3	5	3	5	4	3	3	5	5	5	5	5	5	5	4	4	5	5
1	2	3	2	2	2	2	2	3	3	3	3	3	3	3	3	5	4	5	4	3	4	4	4	3	4	4	3	3	3	5	5	5	3
1	2	3	4	4	4	4	4	2	4	4	4	4	4	4	4	4	4	4	4	3	3	3	4	5	3	4	4	4	4	4	3	3	4
1	2	3	4	4	4	4	4	3	4	3	3	3	3	3	3	4	4	4	4	5	5	5	4	4	4	3	3	4	4	3	3	3	4
1	2	3	3	3	2	2	3	4	4	3	3	3	2	2	3	4	4	4	4	5	5	5	4	4	4	3	3	4	4	4	4	4	4
1	2	3	4	4	4	4	4	4	3	4	4	3	3	3	4	4	4	4	4	5	5	5	5	5	4	4	5	5	5	5	5	5	5
1	2	3	1	4	4	4	1	4	3	3	3	3	3	3	3	4	5	4	4	3	3	3	5	4	5	5	3	5	3	3	3	4	4
1	2	3	4	4	1	4	4	2	3	3	3	4	4	4	4	4	5	5	4	5	5	5	4	4	4	4	5	5	5	5	5	5	5
1	2	3	2	2	2	2	2	4	2	4	2	2	2	2	3	4	4	4	4	4	5	4	2	2	2	2	3	4	3	3	3	4	4
1	2	3	2	2	2	2	2	2	2	2	2	4	4	4	4	4	4	4	4	4	4	4	2	2	2	2	4	4	4	5	5	5	5
1	2	3	3	3	3	3	3	4	4	4	4	3	3	3	3	4	4	4	4	3	3	3	5	5	5	5	3	5	3	3	3	5	3
1	2	3	4	4	3	4	4	3	3	3	3	4	4	4	4	4	4	4	4	5	5	5	5	5	5	5	5	4	1	5	4	4	5
1	2	3	3	3	3	3	3	4	4	4	4	3	3	3	4	4	4	4	4	4	3	4	4	3	3	4	3	3	3	4	3	3	3
1	2	3	1	2	1	1	1	1	2	1	1	1	2	1	1	1	1	2	1	1	1	1	1	1	1	2	1	1	1	1	1	1	1
1	2	3	3	3	3	3	3	3	3	3	3	3	4	3	3	4	4	4	4	2	2	2	3	3	3	3	4	5	4	5	5	5	5
1	2	3	5	5	5	5	5	4	4	4	4	3	4	3	3	4	4	4	4	4	4	4	4	4	4	4	4	4	4	5	3	3	5
1	2	3	3	3	3	3	3	5	5	5	5	3	3	3	3	4	4	4	4	4	4	4	5	5	5	5	5	5	5	4	3	5	4
1	2	3	2	1	1	1	2	1	1	1	1	1	2	1	1	1	1	1	1	1	1	2	1	1	1	1	2	1	1	1	2	1	1
1	2	3	3	3	3	3	3	4	4	4	4	3	3	4	4	4	4	4	4	5	4	5	5	5	5	5	5	5	5	5	5	5	5
1	2	3	4	4	3	3	4	4	4	4	4	3	3	4	4	4	5	3	3	5	5	5	5	4	4	3	4	4	4	5	5	5	5
1	2	3	3	4	3	3	3	3	3	3	4	3	3	4	4	4	4	1	3	4	5	4	5	5	3	3	4	4	4	4	4	4	4
1	2	3	4	4	3	4	4	3	3	3	3	3	4	4	4	3	3	3	3	5	5	3	3	4	4	4	4	4	3	3	3	4	3
1	2	3	3	3	3	3	3	4	4	4	4	4	4	3	3	4	3	4	4	3	3	3	5	5	5	5	5	4	4	4	3	4	3
1	2	3	3	3	3	4	3	1	1	1	1	1	1	1	1	4	3	4	4	4	4	4	1	1	2	1	1	4	1	4	4	4	4
1	2	3	3	3	4	3	4	3	4	3	4	3	4	4	4	4	5	4	4	2	2	2	3	4	3	3	4	4	3	3	3	4	3
1	2	3	3	3	3	4	3	3	3	3	3	3	3	3	3	4	4	3	4	3	4	3	5	5	5	5	3	4	4	3	4	4	4
1	2	3	4	3	3	3	3	3	4	3	3	2	2	3	2	4	5	3	4	5	4	4	3	3	3	3	4	3	5	5	5	5	5
1	2	3	2	1	1	2	1	1	1	1	1	1	2	1	1	1	1	1	1	1	1	1	1	1	1	1	1	1	1	1	1	1	2
1	2	3	4	4	4	4	4	3	3	3	2	3	3	4	3	4	5	3	5	2	2	2	4	3	4	4	3	3	3	3	3	4	3
1	2	3	3	3	3	3	3	3	3	3	3	3	3	4	3	4	3	3	4	3	3	3	3	3	3	3	3	3	4	3	3	3	3
1	2	3	3	3	3	3	3	3	3	3	3	3	3	4	3	3	4	3	3	5	5	5	5	5	5	5	5	3	3	5	5	5	5
1	2	3	4	3	3	3	3	3	3	4	3	3	3	4	4	4	4	4	5	5	5	5	5	5	5	5	5	5	2	5	5	5	5
1	2	3	4	3	3	3	3	1	3	1	2	3	2	3	3	4	4	4	4	4	5	5	3	5	5	3	4	4	4	5	5	5	5
1	2	3	3	3	4	4	4	4	3	4	4	5	5	5	5	4	4	3	4	3	3	3	5	5	5	5	5	5	5	5	1	5	1
1	2	3	4	4	4	4	4	4	4	4	4	5	5	3	5	4	4	4	4	5	5	5	5	5	1	5	5	5	5	5	1	5	1
1	2	3	4	4	4	3	3	3	3	3	4	4	4	4	4	4	5	5	5	4	4	4	4	3	5	3	4	4	4	2	2	2	2
1	2	3	3	3	3	4	4	3	3	3	3	3	3	3	3	5	5	4	5	4	3	4	5	5	5	5	5	5	5	2	2	2	2
1	2	3	3	3	3	4	4	3	3	3	3	3	3	2	3	4	4	4	4	5	5	5	3	3	3	3	4	4	4	4	4	4	4
1	2	3	4	4	4	4	4	2	4	4	4	3	3	3	4	5	5	4	5	2	2	2	5	5	5	5	5	5	5	1	5	5	5
2	2	3	3	3	3	3	4	3	3	4	1	5	5	5	5	4	4	3	4	5	5	3	3	4	5	5	3	3	3	4	3	4	3
2	2	3	1	1	1	1	1	1	2	1	1	1	1	1	3	1	1	2	1	1	1	2	1	2	1	1	1	1	2	1	1	2	1
2	2	3	4	4	4	4	4	2	2	2	2	3	3	3	4	4	4	4	4	5	5	3	3	3	3	3	3	3	3	3	3	3	3
2	2	3	3	3	4	4	4	3	3	4	4	5	5	5	5	4	4	3	4	5	5	5	5	5	5	4	5	5	5	5	1	5	5
2	2	3	4	4	4	3	3	4	4	4	4	3	3	3	3	4	4	4	4	5	5	5	5	3	5	4	5	5	5	5	1	5	5
2	2	3	3	4	4	4	3	3	3	3	4	4	4	4	4	4	4	4	4	3	3	3	5	4	4	3	3	4	3	4	4	4	4
2	2	3	3	3	3	3	3	4	4	4	4	3	3	4	4	4	4	4	4	5	4	5	4	4	4	3	4	5	4	5	5	5	5
2	2	3	4	4	4	3	4	3	3	4	3	3	3	4	4	5	3	3	3	5	4	5	4	4	3	3	4	4	4	4	4	4	4
2	2	3	4	4	4	4	4	4	3	4	4	3	3	4	4	4	5	5	5	3	3	4	5	5	3	3	5	5	1	5	4	5	5
2	2	3	4	4	1	4	4	3	4	4	4	3	3	3	4	5	5	3	5	5	4	3	4	4	3	4	4	1	4	2	2	2	2
2	2	3	2	2	3	3	2	4	3	4	2	4	2	2	4	3	3	4	3	2	2	2	2	2	3	4	2	2	2	4	4	4	4
2	2	3	1	1	1	1	1	1	1	1	1	2	2	2	2	4	4	4	4	2	3	2	1	4	1	1	4	1	4	3	3	3	3
2	2	3	3	3	3	3	3	3	3	3	3	3	3	3	3	4	4	4	4	4	4	4	3	3	4	3	4	4	4	4	4	4	4
2	2	3	3	4	4	4	4	3	3	3	3	2	2	2	2	4	4	4	4	5	5	4	4	4	3	3	4	4	4	4	4	4	4
2	2	3	2	2	2	2	2	3	3	3	2	3	3	3	3	3	3	3	3	5	5	2	1	1	2	1	3	3	3	3	3	3	3
2	2	3	4	4	4	4	4	4	4	4	4	4	4	4	4	4	4	4	4	3	3	3	5	4	3	3	3	3	4	4	3	3	3
2	2	3	4	4	4	4	4	4	4	4	4	3	3	3	4	4	4	4	4	4	4	4	5	5	4	3	4	4	4	2	2	2	4
2	2	3	3	3	3	4	3	4	4	4	4	3	3	3	3	1	4	4	4	5	5	4	4	3	4	4	4	3	4	4	4	4	4
2	2	3	3	3	3	3	3	3	3	3	3	3	4	4	4	4	4	4	4	4	4	4	5	5	4	4	3	3	3	5	5	5	5
2	2	3	4	4	3	3	3	5	5	5	5	1	4	4	4	4	4	4	4	2	2	2	5	5	4	4	3	3	3	5	5	5	5
2	2	3	1	1	1	1	1	2	2	2	2	2	2	2	2	2	2	2	2	1	1	1	1	1	1	1	4	4	4	4	4	4	1
2	2	3	4	4	4	3	4	3	3	3	3	3	3	3	3	4	5	3	3	5	5	5	3	3	3	3	3	3	3	2	2	2	2
2	2	3	3	3	4	3	4	3	3	3	3	3	3	3	3	5	3	5	5	5	3	5	5	5	5	5	3	3	3	5	5	5	5
2	2	3	3	2	2	2	2	4	4	4	4	4	4	4	4	4	5	5	5	5	5	5	4	4	4	4	3	4	3	3	3	3	3
2	2	3	4	4	4	4	4	3	3	3	3	3	3	3	3	3	3	4	3	4	4	4	3	4	4	4	3	3	4	3	3	3	3
2	2	3	4	4	4	4	4	3	3	3	3	4	4	3	4	4	4	4	5	3	3	3	5	5	5	5	4	3	5	5	5	5	5
2	2	3	4	4	4	3	4	4	4	4	4	2	2	3	2	4	4	3	4	5	5	5	3	5	4	4	4	4	4	4	4	4	4
2	2	3	3	3	4	3	4	3	3	3	3	3	3	3	3	4	4	4	3	5	5	5	4	4	4	4	3	3	3	4	3	3	3
2	2	3	4	3	2	2	2	3	4	3	4	2	3	2	3	4	4	3	4	5	5	5	4	3	4	4	2	2	3	5	3	3	3
2	2	3	4	4	4	3	4	3	3	3	4	3	3	3	3	4	4	4	4	5	5	5	5	5	5	5	3	3	5	5	4	5	4
2	2	3	4	1	3	4	4	4	4	4	4	4	4	3	4	4	4	4	4	4	4	4	4	4	4	4	3	3	3	4	4	4	4
2	2	3	3	4	3	3	3	5	5	3	5	3	2	3	4	4	4	4	4	4	4	4	5	5	4	5	4	4	4	3	4	3	3
2	2	3	4	4	4	4	4	2	3	4	4	4	4	5	4	4	4	4	4	4	4	4	5	4	3	5	3	3	3	5	5	5	5
2	2	3	3	3	3	3	3	3	3	3	3	3	3	3	3	4	4	4	4	3	5	3	5	5	4	5	4	4	4	5	5	5	5
2	2	3	3	3	3	3	3	3	3	4	3	2	3	3	3	5	5	3	5	2	2	2	5	4	5	5	3	3	3	1	4	4	4
2	2	3	3	4	4	3	3	3	2	2	2	2	2	3	3	4	3	4	4	4	3	5	3	3	4	3	3	3	3	2	2	2	2
2	2	3	4	4	4	3	3	2	4	4	4	3	4	2	4	5	3	5	5	2	2	2	3	3	4	3	3	3	3	4	4	4	4
2	2	3	4	4	4	4	4	1	1	1	1	1	1	1	1	4	4	5	4	2	3	3	3	1	3	1	1	1	3	1	1	1	1
2	2	3	3	3	4	4	4	4	4	3	4	3	4	2	4	4	4	3	4	4	4	4	4	4	4	4	4	4	4	4	4	4	4
1	3	3	2	2	2	2	2	2	3	3	3	2	2	2	2	4	3	3	3	5	5	5	2	2	2	3	5	5	5	3	3	3	3
1	3	3	1	1	1	1	1	1	1	1	2	3	1	1	1	1	1	1	2	1	1	1	1	1	1	1	3	3	3	1	1	1	1
1	3	3	5	5	5	5	5	4	4	4	4	3	3	3	3	4	4	4	4	4	4	4	5	3	5	5	5	5	5	3	4	5	4
1	3	3	4	4	4	4	4	4	4	4	4	3	3	3	4	4	4	3	4	5	5	5	5	5	5	5	5	1	5	1	5	1	5
1	3	3	5	5	5	5	5	3	3	3	3	5	3	3	5	5	5	5	5	5	5	5	5	4	4	3	5	5	5	4	5	1	5
1	3	3	4	4	4	4	4	4	3	3	4	3	3	3	3	4	4	4	4	4	4	4	5	5	4	3	1	1	1	1	1	1	1
1	3	3	4	4	4	4	4	2	3	3	3	4	4	4	4	5	5	5	5	5	5	5	5	4	3	4	5	5	5	4	4	5	5
1	3	3	2	3	4	4	4	3	3	3	3	2	3	3	3	4	5	4	4	5	3	4	4	4	4	3	4	4	5	5	4	3	4
1	3	3	4	4	4	4	4	4	3	4	3	3	3	3	3	4	5	4	4	4	4	3	5	5	3	3	5	5	5	4	3	5	5
2	3	3	4	4	4	4	4	4	4	4	4	4	4	3	4	4	4	3	3	5	5	5	4	3	4	3	3	3	5	3	3	3	3
2	3	3	3	3	3	4	3	2	1	4	4	3	3	3	3	4	4	4	4	2	2	2	4	5	5	4	4	4	4	4	4	4	4
2	3	3	4	4	4	3	4	5	5	5	5	4	4	4	4	4	5	4	4	3	3	3	5	5	5	5	3	4	3	5	4	5	4
2	3	3	4	3	4	3	4	2	3	2	3	3	3	3	3	4	5	3	3	5	4	4	3	3	2	2	3	3	3	3	3	3	3
1	4	3	3	4	4	1	3	2	5	3	5	3	3	3	3	4	4	5	4	3	4	3	5	3	5	3	3	5	3	4	4	4	4
1	4	3	4	3	5	3	4	3	4	3	4	4	4	4	4	4	4	4	4	5	4	5	5	4	4	5	4	4	4	5	5	5	5
1	1	4	3	3	3	3	3	2	3	3	3	3	3	3	3	4	3	4	4	5	4	4	3	3	3	3	3	3	4	3	3	3	3
1	1	4	4	4	4	3	4	4	4	5	5	3	3	3	3	4	5	4	4	5	3	3	5	5	4	3	4	4	4	5	5	5	4
1	1	4	4	4	3	4	4	3	3	3	3	3	3	3	3	4	5	3	4	3	3	4	3	3	3	3	4	4	4	3	3	3	3
1	1	4	4	4	4	4	4	3	3	3	3	3	3	3	3	4	4	4	4	4	4	4	5	5	5	3	3	3	3	3	3	3	3
1	1	4	4	3	4	3	4	4	3	3	3	3	3	3	3	4	4	4	4	4	3	4	3	3	3	3	4	3	4	5	5	2	2
1	1	4	5	1	5	5	5	2	5	3	5	5	5	5	5	4	5	4	4	5	4	5	5	5	5	5	4	4	4	5	5	5	5
1	1	4	5	5	5	5	5	2	3	3	3	3	3	3	3	4	4	4	4	4	4	4	4	4	4	4	5	5	5	4	4	4	4
1	1	4	5	5	5	5	5	4	3	4	4	4	4	4	4	4	4	4	4	5	5	5	3	4	3	3	5	5	5	4	4	4	4
1	1	4	3	3	3	3	2	4	3	4	4	5	5	5	5	4	4	4	4	4	3	4	5	4	4	5	5	4	5	4	4	4	4
1	1	4	3	3	3	3	3	4	3	4	3	3	3	3	3	4	4	4	4	5	3	5	4	4	4	4	5	3	5	4	4	4	4
1	2	4	3	3	3	4	3	3	3	3	3	3	3	3	5	4	4	4	4	5	5	5	5	5	5	5	5	5	5	5	5	5	5
1	2	4	4	4	4	3	4	2	4	3	3	4	3	3	3	4	4	4	4	5	1	5	5	5	5	5	5	5	5	5	5	5	5
1	2	4	3	3	3	3	3	3	3	4	4	3	3	4	4	4	4	3	4	5	5	5	5	5	5	5	5	5	5	5	5	5	5
1	2	4	4	3	4	4	4	4	4	3	4	4	4	3	3	4	4	4	4	5	5	5	1	5	5	5	5	5	5	4	4	4	4
1	2	4	5	1	5	5	5	3	4	4	4	3	3	3	3	4	4	4	4	5	3	3	5	3	4	3	5	1	5	3	4	5	4
2	2	4	3	4	4	3	3	3	3	3	3	4	4	4	4	4	4	4	4	5	4	5	4	3	2	4	4	4	4	4	4	5	4
2	2	4	4	4	4	4	4	2	3	2	3	2	3	2	3	4	4	4	4	4	4	3	3	3	2	3	3	3	3	3	3	3	3
2	2	4	3	3	3	3	3	4	4	4	3	3	3	3	3	4	3	4	5	5	4	2	4	4	4	4	4	4	3	4	3	3	4
2	2	4	2	2	2	2	2	1	1	1	1	3	3	3	4	2	2	2	2	5	4	3	1	1	1	1	2	2	2	4	4	4	4
2	2	4	3	3	3	3	3	4	5	4	5	4	4	4	4	4	4	4	3	5	5	4	3	3	3	4	3	3	3	2	3	2	2
2	2	4	3	3	4	4	3	4	4	3	4	3	4	4	4	4	4	4	4	5	5	5	4	4	4	4	4	4	4	4	4	4	4
